# Supplementary material for: Genetically determined intelligence and coronary artery disease risk
Source: Clin Res Cardiol. 2020 Aug 2;110(2):211–9. doi: 10.1007/s00392-020-01721-x (PMC7862508; doi:10.1007/s00392-020-01721-x)
Supplement: Supplementary file 1 — Supplementary file1 (XLSX 54 kb) [file 392_2020_1721_MOESM1_ESM.xlsx]

## Sheet: Table S1
Table S1 Overview of 11 individual-level genotype cohorts
Study	Array platform	CAD case		Control
		N_case_female(%N_cases)	N_case	N_control_female(%N_controls)	N_control
GerMIFSI	Affymetrix Mapping 500K Array Set	207(33.3)	622	795(51.3)	1551
GerMIFSII	Affymetrix Genome-Wide Human SNP Array 6.0	244(20.5)	1192	604(48.1)	1256
GerMIFSIII	Affymetrix Genome-Wide Human SNP Array 5.0/6.0	212(20.1)	1055	696(48.3)	1441
GerMIFSIV	Affymetrix Genome-Wide Human SNP Array 6.0	336(35.2)	954	697(61.4)	1136
GerMIFSV	Illumina HumanOmniExpress/Omniuni_2.5	593(24.3)	2437	827(52.5)	1574
GerMIFSVI	Illumina PsychChip_v1-1	492(30)	1639	609(51.3)	1186
GerMIFSVII	Infinium Global Screening Array-24	1031(33.7)	3062	1886(54.5)	3462
WTCCC	Affymetrix Genome-Wide Human SNP Array 6.0	395(20.8)	1900	1481(50.9)	2911
Cardiogenics	Illumina Human660W-Quad	49(12.8)	382	239(59.2)	404
MIGen	Affymetrix Mapping 500K Array Set	646(22.3)	2901	733(24.3)	3018
UK Biobank	UK BiLEVE Axiom array n~=50,000 UK Biobank Axiom array n~=450,000	4465 (22.0)	20310	231869(57.0)	406996

## Sheet: Table S2
Table S2 242 risk variants of intelligence
SNP	CHR	BP	ra_trait	nra_trait	raf_hrc	pv_trait	beta_trait	se
rs10917152	1	22425642	T	C	0.130936	2.227e-09	0.0242133	0.00404905
rs7546297	1	32106494	A	G	0.378426	1.332e-12	-0.0199795	0.00281758
rs12035012	1	41750648	A	C	0.217016	3.675e-16	-0.0269917	0.00331228
rs4636447	1	41835633	A	G	0.606375	3.524e-10	0.0176573	0.00281435
rs2842188	1	44014280	T	C	0.351956	9.337e-09	0.0164114	0.00285813
rs4660749	1	44250301	T	G	0.105405	8.724e-11	-0.0288431	0.00444561
rs1831539	1	59560337	T	C	0.542809	4.722e-10	-0.0172035	0.00276228
rs2420551	1	69438777	A	T	0.887065	4.604e-11	-0.0285957	0.00434387
rs12128707	1	72588119	A	G	0.740591	4.247e-18	-0.0275415	0.00317591
rs3128341	1	72749848	T	C	0.198075	1.632e-20	-0.031727	0.00341739
rs41293013	1	84417585	T	C	0.992501	2.183e-10	-0.107823	0.0169854
rs6668048	1	96199657	T	C	0.471851	4.24e-15	-0.021458	0.0027342
rs11804556	1	98498441	A	G	0.0691561	5.237e-10	0.0340493	0.00548122
rs1473474	1	98588885	T	C	0.472328	1.327e-08	0.0155576	0.00273757
rs1528204	1	103656578	T	C	0.594195	5.467e-11	-0.0181941	0.00277434
rs1144593	1	110030945	A	G	0.702602	1.572e-10	-0.0191116	0.00298713
rs112780312	1	153797015	A	G	0.283508	3.662e-09	-0.0182838	0.00309947
rs34320898	1	171759139	C	G	0.183646	2.696e-09	0.0228693	0.00384423
rs199928	1	181740201	T	C	0.174577	3.149e-08	0.0200506	0.00362381
rs2678210	1	201787940	T	C	0.714044	6.97e-10	0.0187864	0.00304628
rs10779271	1	216832989	A	G	0.681229	2.173e-08	0.0163751	0.00292517
rs12470949	2	23934816	T	C	0.284247	1.323e-08	-0.0171675	0.00302085
rs967569	2	41616346	T	C	0.674007	8.213e-10	-0.0179757	0.00292716
rs2955280	2	44116836	T	C	0.527964	4.9e-08	-0.0149147	0.00273413
rs62131236	2	45171546	T	C	0.219772	4.798e-08	-0.0182467	0.0033425
rs7557525	2	51250505	T	C	0.668017	4.039e-08	0.0159272	0.00290167
rs58593843	2	60499463	A	G	0.0969818	2.666e-09	-0.0276826	0.00465176
rs10189857	2	60713235	A	G	0.562889	4.907e-12	0.0189955	0.00274978
rs2576835	2	64306984	A	G	0.240715	1.4e-09	-0.0194098	0.00320559
rs4852252	2	71539301	T	C	0.45	3.835e-14	-0.0207869	0.00274741
rs11898362	2	73565293	A	G	0.303372	2.254e-09	-0.0179807	0.00300781
rs11678106	2	82444107	T	C	0.497074	4.618e-09	0.0160859	0.00274504
rs2309812	2	100869702	T	C	0.358192	9.954e-16	0.0228352	0.00284479
rs71413877	2	100924822	A	G	0.0355251	3.406e-10	0.0480963	0.00765987
rs60262711	2	117647820	T	C	0.384878	1.652e-08	0.0159492	0.00282536
rs2558096	2	137531830	T	G	0.419957	1.737e-08	-0.0156318	0.00277356
rs10189912	2	144162609	A	G	0.646474	1.219e-11	-0.0193366	0.00285285
rs3106666	2	155547853	A	G	0.411241	2.419e-09	-0.0165882	0.00278
rs17244416	2	156916826	C	G	0.107884	3.447e-09	-0.025984	0.00439736
rs6436555	2	157488277	A	C	0.508023	3.985e-12	0.0190504	0.00274581
rs10192369	2	161380888	A	G	0.512673	4.906e-09	-0.0160526	0.00274403
rs17221725	2	161760920	T	C	0.0864644	1.186e-08	0.0277467	0.00486613
rs3754970	2	162091836	T	C	0.527518	2.623e-13	0.0202212	0.00276548
rs2268894	2	162856148	T	C	0.546889	3.982e-14	0.0207848	0.00274858
rs3956504	2	163975466	A	C	0.720865	4.474e-09	0.0179019	0.0030518
rs13421971	2	166711604	A	T	0.342886	1.878e-09	0.01738	0.00289282
rs3749034	2	171673475	A	G	0.217632	6.735e-09	-0.0192573	0.00332194
rs10196283	2	180715335	A	C	0.841731	3.637e-08	-0.0207086	0.00375974
rs62181012	2	180994471	T	C	0.807961	1.727e-09	0.0211458	0.00351143
rs62198803	2	186208380	A	G	0.236434	3.4e-09	0.0190651	0.00322537
rs7573001	2	198929896	C	G	0.379905	1.324e-08	-0.0162512	0.00285961
rs1455344	2	199516059	A	G	0.444164	5.197e-09	-0.0161757	0.00276933
rs35731967	2	200373261	T	C	0.819864	2.379e-09	0.0218376	0.00365789
rs13024268	2	232483518	A	G	0.385833	7.147e-09	-0.0166607	0.00287898
rs73139272	3	16858468	T	G	0.132199	9.235e-10	-0.0248376	0.00405711
rs6550835	3	24062661	A	G	0.326347	2.439e-17	-0.0248092	0.00292872
rs1589652	3	35538452	A	G	0.443301	5.823e-10	0.0170938	0.00275928
rs13096357	3	48675856	A	C	0.114444	4.523e-08	0.0236136	0.00431771
rs73078367	3	48708347	T	C	0.115029	1.807e-09	0.0261843	0.00435389
rs2352974	3	49890613	T	C	0.461626	3.691e-29	-0.0308409	0.00275144
rs1540293	3	50463935	T	C	0.0973514	2.46e-09	0.0276465	0.00463557
rs4687625	3	52563718	T	C	0.444041	1.918e-12	0.0193435	0.00274765
rs4485754	3	54234722	A	G	0.788497	1.585e-08	0.0188779	0.00334003
rs11720523	3	71545170	A	C	0.409655	3.889e-11	0.0183255	0.00277323
rs6770622	3	85171415	A	G	0.0417462	5.761e-11	-0.0449613	0.00686431
rs7652296	3	89587262	A	G	0.609824	3.509e-09	0.0165331	0.00279938
rs62266110	3	93537923	A	G	0.286772	1.319e-08	-0.0173724	0.00305637
rs3860537	3	108103433	T	C	0.209994	2.994e-08	0.0188537	0.00340197
rs9853960	3	136487989	A	G	0.32858	1.956e-09	-0.0175189	0.00291933
rs13071190	3	137122394	T	C	0.667123	5.551e-10	0.0180951	0.00291715
rs59142272	3	139708741	A	G	0.169156	7.319e-10	0.0226956	0.00368495
rs10804681	3	141660675	A	T	0.153973	2.938e-08	0.0210546	0.00379704
rs12646225	4	696848	T	C	0.119864	2.505e-09	0.0251275	0.00421532
rs2295499	4	2717690	T	C	0.434878	2.591e-09	-0.016399	0.00275336
rs4484297	4	16332382	C	G	0.25077	7.451e-09	0.0182667	0.00316032
rs144246	4	17259908	A	G	0.369818	4.908e-08	0.0154911	0.00283979
rs11932971	4	17823902	T	C	0.846504	5.462e-13	0.0274836	0.00381028
rs34811474	4	25408838	A	G	0.19789	7.148e-16	0.0289955	0.00359389
rs67482514	4	65785448	C	G	0.75616	3.207e-08	-0.0178589	0.00322946
rs6819372	4	67970101	A	G	0.492609	4.017e-13	-0.0197961	0.00272861
rs1972860	4	94579640	A	G	0.320835	2.091e-09	-0.0175561	0.00293041
rs4459994	4	98092307	A	C	0.223822	1.711e-08	0.018552	0.00328995
rs13107325	4	103188709	T	C	0.065445	2.233e-21	-0.0526273	0.00554322
rs62327949	4	103216782	A	G	0.655266	3.241e-08	-0.0162424	0.00293821
rs2726491	4	106212562	A	G	0.350416	4.168e-23	-0.0282801	0.00285658
rs6840804	4	147769212	A	G	0.695996	2.248e-08	-0.0165876	0.0029663
rs6535809	4	152592933	A	G	0.513351	6.649e-13	0.0196475	0.00273414
rs17826816	5	7519298	A	G	0.773807	1.677e-08	0.0183752	0.00325687
rs1840847	5	13100175	A	G	0.350354	1.44e-08	0.0163419	0.00288268
rs75973558	5	26880925	A	G	0.884555	9.417e-09	0.0256356	0.00446536
rs13157057	5	57657757	T	G	0.239991	2.033e-08	0.0180237	0.00321336
rs34426618	5	59597487	T	C	0.185448	2.161e-08	-0.019819	0.00353974
rs36033	5	60960727	T	C	0.581983	1.017e-08	0.0159685	0.0027878
rs1812587	5	62991802	T	G	0.482507	3.681e-10	-0.0173389	0.0027667
rs80170948	5	64020316	T	G	0.961241	7.686e-10	0.0453806	0.00737776
rs34316	5	88015545	A	C	0.434694	2.818e-14	0.021049	0.00276743
rs166820	5	89353210	A	G	0.173576	1.369e-11	0.0243341	0.00359918
rs4308464	5	92468867	C	G	0.375177	1.217e-10	-0.0183657	0.00285315
rs76160968	5	102682145	A	G	0.962088	8.839e-09	-0.0417116	0.00725166
rs12187824	5	107779242	A	C	0.485171	2.426e-08	0.0153065	0.00274358
rs1438660	5	109058594	A	T	0.656837	3.521e-08	0.0158464	0.00287437
rs1145123	5	111026598	T	C	0.516307	1.198e-13	0.0205566	0.00277156
rs1991228	5	113963563	C	G	0.296751	2.343e-08	-0.0169596	0.00303664
rs4463213	5	139545748	A	G	0.520681	3.004e-12	0.0190655	0.00273223
rs778591	5	140025484	A	G	0.428919	2.078e-10	-0.0174954	0.00275302
rs31768	5	165498279	A	T	0.286649	2.646e-09	0.018177	0.00305393
rs6860963	5	169239708	T	C	0.189898	5.569e-09	0.0202625	0.00347615
rs13184816	5	171120026	A	C	0.261919	9.663e-09	-0.0184233	0.00321131
rs2450333	5	176899546	A	G	0.49498	1.731e-11	-0.0188286	0.00279897
rs9503599	6	3451048	T	C	0.562766	8.047e-10	-0.0171108	0.00278496
rs566237	6	11543342	A	G	0.683261	1.817e-10	-0.0187161	0.0029354
rs6459098	6	13775907	T	C	0.326548	3.674e-08	-0.0161491	0.002933
rs6456379	6	20893247	A	C	0.424638	4.202e-09	0.016342	0.00278114
rs6903716	6	21956404	A	G	0.700015	2.387e-09	0.017758	0.00297505
rs35433030	6	26529890	A	G	0.0827379	4.671e-08	0.0272109	0.00498095
rs1233578	6	28712247	A	G	0.848676	1.075e-09	-0.0237975	0.00390252
rs1280049	6	76536333	A	C	0.475485	3.919e-08	0.0149926	0.00272891
rs77418166	6	98204498	T	C	0.0922544	1.058e-08	0.0282436	0.00493684
rs6928545	6	98337903	A	G	0.681337	7.529e-12	0.0202032	0.00295066
rs1906252	6	98550289	A	C	0.465953	7.477e-31	0.0316616	0.0027415
rs3823036	6	99284532	T	C	0.681029	9.114e-11	-0.0189851	0.00292934
rs9384679	6	108864419	T	C	0.398784	7.936e-22	-0.0267241	0.00278348
rs13212044	6	127025661	T	G	0.230567	1.464e-08	-0.0183679	0.00324178
rs287879	6	157143339	A	G	0.730782	8.469e-10	-0.0188666	0.00307475
rs4725065	7	8109522	A	G	0.518032	1.518e-09	-0.0165317	0.00273613
rs115064	7	24177191	T	C	0.612319	1.065e-08	0.0160962	0.00281402
rs1580019	7	32493169	A	T	0.659701	1.586e-08	0.0162574	0.00287639
rs799444	7	44769190	T	C	0.450816	2.481e-11	0.018415	0.00275921
rs2030705	7	69713466	A	T	0.782707	3.448e-08	0.0182567	0.00330916
rs13223152	7	69948241	A	G	0.591423	2.335e-10	0.0176446	0.00278394
rs11972637	7	69976237	A	G	0.0741608	6.346e-09	-0.0303382	0.00522441
rs56150095	7	71759069	A	C	0.531876	1.275e-15	-0.0219682	0.00274706
rs12535854	7	105063372	C	G	0.336233	6.732e-10	-0.0182259	0.00295299
rs4731365	7	127082497	A	G	0.393086	5.867e-12	-0.0192143	0.00279156
rs4731368	7	127180667	A	G	0.212596	2.189e-08	0.0188102	0.00336136
rs4731392	7	127688150	A	G	0.692208	2.687e-13	-0.0217412	0.00297458
rs1043595	7	128410012	A	G	0.261241	1.269e-09	0.0189567	0.00312251
rs1362739	7	133430934	A	C	0.468787	1.825e-14	0.0209452	0.00273365
rs13253386	8	14002020	T	G	0.54033	2.372e-13	-0.0201329	0.00274814
rs1473634	8	20915316	A	G	0.697706	1.252e-09	-0.0180869	0.00297824
rs10954779	8	31019597	T	C	0.556452	3.038e-09	-0.0163774	0.00276179
rs13276212	8	66440593	T	G	0.482784	4.478e-08	0.0150707	0.00275466
rs2920940	8	93180965	T	C	0.23069	2.759e-14	-0.0247422	0.00325171
rs2111490	8	104561723	A	G	0.464706	1.833e-08	0.0154909	0.00275296
rs1106761	8	142619234	A	G	0.364644	9.115e-10	-0.0177529	0.00289891
rs7015050	8	143100960	A	T	0.69883	3.975e-08	0.0164173	0.00298932
rs4976976	8	143311653	A	G	0.419172	4.528e-10	0.0173172	0.00277742
rs2721173	8	145744429	T	C	0.489637	2.887e-09	-0.0162331	0.00273377
rs11793831	9	23362311	T	G	0.40773	3.252e-23	0.0278338	0.00280441
rs11999669	9	23379446	A	T	0.873221	1.774e-08	0.0233845	0.00415134
rs702222	9	23805569	T	C	0.355682	5.019e-12	-0.0198308	0.00287195
rs28620532	9	98216876	A	G	0.64364	1.511e-08	-0.0163543	0.00288945
rs1057687	9	99252464	A	G	0.810071	2.02e-08	-0.0195312	0.0034815
rs913264	9	131944138	T	C	0.286634	7.085e-11	0.0197245	0.0030257
rs2987390	9	134710601	C	G	0.733323	1.192e-08	-0.0178028	0.00312274
rs7069887	10	29569272	A	C	0.852171	7.442e-09	0.0225316	0.00389752
rs2393967	10	65133156	A	C	0.691484	2.695e-10	-0.0187089	0.00296262
rs1891273	10	93442379	T	C	0.48879	3.168e-08	0.0154144	0.0027864
rs1408579	10	101912194	T	C	0.445704	5.23e-09	0.0160494	0.00274819
rs3740422	10	103565960	C	G	0.326286	1.253e-16	-0.0241019	0.00291156
rs12772375	10	104082688	T	G	0.424115	1.677e-10	-0.0179807	0.00281476
rs3896224	10	106467853	A	G	0.554358	3.294e-08	-0.0153148	0.00277191
rs35608616	10	125429549	A	G	0.33052	7.329e-10	-0.0180894	0.00293706
rs7921305	10	133775196	A	G	0.23956	1.769e-08	0.0181921	0.00322956
rs11605348	11	47606483	A	G	0.342131	9.728e-09	-0.0166074	0.0028958
rs7941785	11	63861317	A	G	0.36911	4.753e-08	0.0155121	0.00284105
rs2373353	11	79162622	A	G	0.637173	1.556e-08	-0.0163232	0.0028865
rs2508713	11	95547927	A	T	0.361565	5.916e-09	0.0165308	0.00284083
rs7116046	11	105827909	T	C	0.371189	3.267e-08	0.0157066	0.00284231
rs2885208	11	112965156	T	C	0.807669	4.579e-08	0.0189385	0.00346415
rs17128425	11	123983349	A	T	0.100539	1.865e-08	0.0255567	0.00454422
rs329672	11	133799132	T	C	0.627764	1.003e-09	0.0174305	0.00285324
rs55754731	12	15532891	T	C	0.831337	6.062e-09	0.0213686	0.00367474
rs146865992	12	49385699	T	C	0.0292886	7.508e-09	0.0475426	0.00822679
rs1054442	12	49389320	A	C	0.619957	2.518e-14	-0.0214635	0.00281636
rs1962047	12	58292707	A	G	0.36218	8.891e-12	-0.0195327	0.00286277
rs6539284	12	79592680	T	C	0.612997	5.563e-12	-0.0194809	0.00282741
rs7312919	12	92960905	C	G	0.662565	4.828e-10	0.0181456	0.00291496
rs1727307	12	123575742	A	G	0.288605	3.095e-09	0.0178169	0.00300657
rs9569206	13	55703218	A	G	0.628765	4.845e-08	-0.0154126	0.00282437
rs3843954	13	58548511	C	G	0.274161	5.305e-10	-0.0207576	0.00334261
rs9516855	13	97847992	A	G	0.946735	4.193e-08	0.0334268	0.00609644
rs17514375	13	106593392	T	C	0.831691	3.578e-08	0.0201045	0.00364806
rs2478286	13	106638739	C	G	0.745704	1.635e-16	-0.0257855	0.00312703
rs8006700	14	27162904	A	T	0.679412	4.964e-10	-0.0182269	0.00293038
rs176217	14	29600359	T	C	0.863951	5.641e-11	0.0261409	0.00398916
rs971681	14	30074687	T	C	0.383539	2.435e-09	-0.0167494	0.00280747
rs2239647	14	33292743	A	C	0.447783	1.136e-13	-0.0205367	0.00276626
rs11622558	14	37002135	T	C	0.388482	5.659e-10	-0.0175078	0.00282384
rs35760956	14	41134168	A	G	0.600601	2.354e-12	0.0197975	0.00282338
rs17106817	14	69716957	T	C	0.706668	2.255e-08	0.0169111	0.0030247
rs1007934	14	73463479	A	G	0.379905	1.004e-08	0.0160767	0.00280571
rs17698580	14	98546911	T	C	0.756175	2.087e-09	0.019033	0.00317693
rs2071407	14	103987140	T	C	0.362458	1.519e-14	-0.0219741	0.00285898
rs11634187	15	40722781	T	G	0.850447	1.118e-08	0.0220324	0.00385721
rs75322822	15	41356439	A	G	0.0201725	2.238e-08	-0.0568445	0.0101635
rs55881236	15	46640956	T	C	0.549461	3.482e-08	-0.0154084	0.0027939
rs7172979	15	51817198	T	G	0.0238374	2.47e-11	0.0606345	0.00908382
rs72739469	15	65738080	T	C	0.931075	1.181e-09	-0.0343573	0.00564809
rs8025964	15	82521770	A	G	0.465383	5.777e-10	0.0170306	0.00274865
rs1369429	15	88430934	T	C	0.347906	1.146e-09	0.0176326	0.00289628
rs11076962	16	5811367	T	C	0.716554	2.574e-08	0.0169362	0.00304171
rs11646221	16	7666088	T	G	0.55636	1.567e-10	0.0177354	0.00277159
rs72774059	16	10101152	A	C	0.099384	3.41e-09	0.0271303	0.00458979
rs2457192	16	12197441	A	C	0.723268	2.835e-10	-0.019751	0.00313111
rs62029752	16	13026941	A	G	0.739852	4.676e-10	0.019616	0.00314864
rs276626	16	13156649	A	G	0.812411	4.844e-08	0.0193456	0.00354511
rs4781499	16	13630944	A	G	0.847659	1.975e-09	0.02287	0.00381167
rs9788857	16	13914784	A	C	0.805205	7.032e-09	-0.0202387	0.00349546
rs34172651	16	24766841	T	C	0.679073	1.063e-12	-0.0210951	0.00296197
rs2008514	16	28825605	A	G	0.38474	1.246e-24	-0.0286785	0.00279927
rs2647995	16	51577196	T	C	0.70542	8.683e-11	-0.0197491	0.00304395
rs8054299	16	53498655	C	G	0.682476	3.841e-15	-0.0230055	0.00292691
rs12446238	16	62075138	A	G	0.458516	4.804e-09	0.0160541	0.00274242
rs9888986	16	68297228	A	G	0.116292	3.517e-08	-0.0235019	0.00426223
rs7196032	16	70756066	T	C	0.432569	4.467e-08	0.0152421	0.00278598
rs8051038	16	71870700	A	G	0.749415	1.783e-09	0.018924	0.00314561
rs2285640	17	34951204	A	G	0.544102	2.376e-10	0.0175137	0.00276459
rs4793161	17	42919009	A	G	0.232461	4.969e-08	-0.0177187	0.00324995
rs17698176	17	44819595	T	G	0.802202	1.702e-08	-0.0201149	0.00356648
rs11079849	17	47090785	T	C	0.313397	2.26e-08	0.0165478	0.00295972
rs16951547	17	50585898	T	G	0.735325	5.306e-10	-0.0192497	0.00309979
rs66954617	17	56999427	A	G	0.374438	1.722e-13	-0.0208823	0.0028338
rs71367283	18	50052084	A	C	0.971912	1.554e-10	0.055974	0.00874594
rs6508220	18	50831176	A	G	0.503218	9.561e-17	-0.0227481	0.00273743
rs76608582	19	4474725	A	C	0.0389282	2.546e-08	0.0422234	0.0075805
rs17002025	19	12530177	A	G	0.12239	1.888e-09	0.0255982	0.0042614
rs10411958	19	13113641	T	C	0.471558	2.712e-09	0.0164086	0.00275867
rs2072490	19	18257750	T	C	0.509332	5.93e-10	0.0169959	0.00274481
rs7248006	19	31929180	T	C	0.387866	1.054e-11	-0.019175	0.00282027
rs144026674	19	39583980	T	C	0.0375577	3.19e-08	0.0413066	0.0074682
rs889169	19	47548678	A	G	0.600693	2.751e-08	0.0160711	0.00289204
rs73068339	19	59090263	C	G	0.282707	5.955e-10	0.0188582	0.00304557
rs78084033	20	34219990	A	C	0.86563	1.617e-08	-0.0228755	0.00404947
rs6019535	20	47541517	A	G	0.305297	3.284e-17	0.0251054	0.00297599
rs2836921	21	40516070	A	G	0.312288	6.537e-12	0.0203465	0.00296293
rs5753383	22	31304201	A	G	0.321173	4.998e-08	0.01591	0.00291873
rs4396807	22	38138379	C	G	0.361272	3.582e-08	-0.0157319	0.00285515
rs5750830	22	39840828	A	C	0.741484	2.459e-13	0.0228911	0.00312677
rs5750853	22	39976186	T	C	0.420018	2.604e-10	-0.0178386	0.00282212
rs4821995	22	41461836	A	G	0.344118	2.616e-08	0.0159991	0.00287495
rs62236533	22	41992169	A	G	0.0878349	1.204e-12	0.0353633	0.00497724
*Notes BP: base position; ra_trait: risk allele; nra_trait, non-risk allele; raf_hrc: riks allele frequency in HRC reference panel; se: standard error.

## Sheet: Table S3
Table S3 Traits definition in UK Biobank
Traits	ICD 10 codes	ICD 9 codes	Self-reported and OPCS	Other fields	#case	#control
CAD	I21-I24,I25.2	410-412	self-reported 1075, 1070, 1095, 1523 OPCS-4 K40-K46, K49, K50.1, K75		20310	406996
T2D	I21-I24,I25.2	25000, 25010			18508	408798
Hypertenson				SBP: 4080 DBP: 4079	218296	209010
Smoking				20116	190689	234456
HDL cholesterol				30760
LDL cholesterol				30780
Education				6138
Fluid intelligence score				20016

## Sheet: Table S4
Table S4 Consortia of GWAS summary statistics
Trait name	Consortium	Sample size	PMID	Publish year	Website for Consortium or Data
Coronary artery disease	CARDIoGRAM-plusC4D	184305	26343387	2015	http://www.cardiogramplusc4d.org
LDL cholesterol	GLGC	188577	24097068	2013	http://csg.sph.umich.edu/abecasis/public/lipids2013/
HDL cholesterol
Body mass index (BMI)	GIANT	694649	25673413	2018	http://portals.broadinstitute.org/collaboration/giant/index.php/GIANT_consortium_data_files
Ever vs never smoked	TAG	74053	20418890	2010	https://www.med.unc.edu/pgc/results-and-downloads
Type 2 diatebets (T2D)	DIAGRAM	159208	28566273	2017	https://diagram-consortium.org/downloads.html
Education	SSGAC	~1.1 milllion	30038396	2018	https://www.thessgac.org/data

## Sheet: Table S5
Table S5 Associations among gIQ, CAD, measured intelligence and educational attaiment in UK Biobank
Regression model	beta	lo95ci	hi95ci	se	pv	r2
IQ~gIQ	0.288021	0.277965	0.298077	0.00513091	0	0.0730747
IQ~Edu	0.16094	0.159022	0.162857	0.000978384	0	0.202453
Edu~gIQ	0.447572	0.430825	0.464319	0.00854438	0	0.0178294
Edu~IQ	0.983297	0.971581	0.995013	0.00597766	0	0.168037
CAD~IQ	-0.0987738	-0.110687	-0.0868802	0.0060732	1.78146e-59	0.0130213
CAD~Edu	-0.0774641	-0.0807051	-0.0742362	0.00165022	0	0.0277482
*Notes IQ: measured intelligence gIQ: genetic intelligence score Edu: educational attainment measured by years spent in school CAD: coronary artery disease

## Sheet: Table S6
Table S6 Associations of gIQ with CAD and risk factors in UK Biobank
Pheno	beta	lo95ci	hi95ci	se	pv	r2	adjusted
CAD	-0.0246053	-0.0387308	-0.010481	0.00720668	0.000639629	0.00699157	No
CAD	0.0103267	-0.014371	0.0350231	0.0126006	0.412478	0.0130354	IQ
CAD	0.00639842	-0.00915224	0.0219486	0.00793398	0.419979	0.0277538	Edu
BMI	-0.106978	-0.121229	-0.092728	0.00727068	5.41701e-49	0.00854872	No
BMI	-0.0691085	-0.0923116	-0.0459055	0.0118384	5.30426e-09	0.0114507	IQ
BMI	-0.0550111	-0.0701349	-0.0398874	0.00771632	1.01143e-12	0.0249088	Edu
Smoking	-0.0190365	-0.0251144	-0.012959	0.00310092	8.30403e-10	0.0113464	No
Smoking	-0.0160608	-0.0260096	-0.00611286	0.00507577	0.001555	0.0158402	IQ
Smoking	0.000210154	-0.00633716	0.00675745	0.00334052	0.949838	0.0236301	Edu
T2D	-0.0350595	-0.0499754	-0.0201452	0.00760984	4.08262e-06	0.0159021	No
T2D	-0.0140604	-0.0394475	0.0113241	0.0129521	0.277668	0.0243358	IQ
T2D	-0.00276095	-0.0192035	0.0136808	0.00838895	0.742067	0.0362929	Edu
Hypertension	-0.0126634	-0.0186922	-0.00663483	0.00307591	3.83877e-05	0.00668456	No
Hypertension	0.000484587	-0.00940149	0.0103707	0.005044	0.923463	0.00535206	IQ
Hypertension	0.000485591	-0.00599293	0.00696413	0.00330543	0.883205	0.0147945	Edu
LDL cholesterol	-0.00129182	-0.00395342	0.00136977	0.00135798	0.341461	0.00416287	No
LDL cholesterol	-0.00242419	-0.00676596	0.00191758	0.00221521	0.273808	0.00479033	IQ
LDL cholesterol	-0.000874357	-0.00371938	0.00197067	0.00145157	0.546938	0.00377101	Edu
HDL cholesterol	0.00708946	0.00585965	0.00831927	0.000627464	1.34832e-29	0.00711189	No
HDL cholesterol	0.00633548	0.00430325	0.00836771	0.00103686	9.97328e-10	0.00790496	IQ
HDL cholesterol	0.00500388	0.00283863	0.00716914	0.00110473	5.9177e-06	0.0116826	Edu
*Notes 1. gIQ, genetic intelligence score; CAD, coronary artery disease; BMI, body mass index; T2D, type 2 diabetes; IQ, measured intelligence quotient; Edu, years spent in school 2. ajusted, is the regression model adjusted by mIQ, Edu, or neither(No)

## Sheet: Table S7
Table S7 MR analyses of direct effects of intelligence and education on CAD and its risk factors
exposure	outcome	method	nsnp	beta	se	pval	lo_ci	up_ci	or	or_lci95	or_uci95
#Intelligence
Intelligence	CAD	MR Egger	232	-0.287672	0.186599	0.12453	-0.653405	0.0780613	0.750008	0.520271	1.08119
Intelligence	CAD	Weighted median	232	-0.271678	0.0552761	8.88169e-07	-0.380019	-0.163337	0.7621	0.683849	0.849305
Intelligence	CAD	Inverse variance weighted	232	-0.291718	0.0400352	3.18019e-13	-0.370187	-0.213249	0.746979	0.690605	0.807955
Intelligence	BMI	MR Egger	133	-0.0397949	0.151609	0.79336	-0.336948	0.257358	0.960987	0.713946	1.29351
Intelligence	BMI	Weighted median	133	-0.0366667	0.0177093	0.0384071	-0.0713768	-0.00195657	0.963997	0.931111	0.998045
Intelligence	BMI	Inverse variance weighted	133	-0.0983673	0.0299448	0.00102	-0.157059	-0.0396755	0.906316	0.854653	0.961101
Intelligence	HDL cholesterol	MR Egger	113	-0.117814	0.175009	0.502229	-0.460832	0.225204	0.888862	0.630759	1.25258
Intelligence	HDL cholesterol	Weighted median	113	0.00259043	0.0390214	0.947071	-0.0738915	0.0790724	1.00259	0.928772	1.08228
Intelligence	HDL cholesterol	Inverse variance weighted	113	0.033047	0.0364319	0.364361	-0.0383597	0.104454	1.0336	0.962367	1.1101
Intelligence	LDL cholesterol	MR Egger	113	0.0748107	0.181528	0.681049	-0.280984	0.430605	1.07768	0.75504	1.53819
Intelligence	LDL cholesterol	Weighted median	113	0.0272299	0.0418412	0.51518	-0.0547788	0.109239	1.0276	0.946695	1.11543
Intelligence	LDL cholesterol	Inverse variance weighted	113	0.00409368	0.037709	0.913552	-0.069816	0.0780034	1.0041	0.932565	1.08113
Intelligence	T2D	MR Egger	195	-0.0733537	0.286157	0.797961	-0.634221	0.487514	0.929272	0.530348	1.62826
Intelligence	T2D	Weighted median	195	-0.152817	0.0549933	0.00545562	-0.260603	-0.0450298	0.858287	0.770586	0.955969
Intelligence	T2D	Inverse variance weighted	195	-0.159929	0.0533787	0.00273432	-0.264551	-0.0553071	0.852204	0.76755	0.946195
Intelligence	Smoking	MR Egger	131	-0.179945	0.349661	0.607695	-0.865281	0.505392	0.835316	0.420933	1.65763
Intelligence	Smoking	Weighted median	131	-0.037732	0.0872276	0.665328	-0.208698	0.133234	0.962971	0.81164	1.14252
Intelligence	Smoking	Inverse variance weighted	131	-0.0968181	0.0691502	0.161479	-0.232352	0.0387162	0.907721	0.792667	1.03948
#Education
Education	CAD	MR Egger	1199	-0.346264	0.1176	0.0032982	-0.57676	-0.115767	0.707326	0.561715	0.890683
Education	CAD	Weighted median	1199	-0.449314	0.0432809	3.01472e-25	-0.534145	-0.364484	0.638065	0.58617	0.694555
Education	CAD	Inverse variance weighted	1199	-0.477767	0.0322709	1.36202e-49	-0.541018	-0.414516	0.620166	0.582155	0.66066
Education	BMI	MR Egger	524	-0.247597	0.102403	0.0159535	-0.448308	-0.0468864	0.780674	0.638708	0.954196
Education	BMI	Weighted median	524	-0.248023	0.0167993	2.50288e-49	-0.28095	-0.215097	0.780342	0.755066	0.806463
Education	BMI	Inverse variance weighted	524	-0.319938	0.0237203	1.84135e-41	-0.36643	-0.273447	0.726194	0.693204	0.760753
Education	LDL cholesterol	MR Egger	465	-0.270553	0.15517	0.0818944	-0.574687	0.0335804	0.762957	0.562881	1.03415
Education	LDL cholesterol	Weighted median	465	-0.108081	0.0389917	0.00557323	-0.184504	-0.0316569	0.897555	0.831516	0.968839
Education	LDL cholesterol	Inverse variance weighted	465	-0.104594	0.0349612	0.00277406	-0.173118	-0.0360703	0.90069	0.841038	0.964572
Education	HDL cholesterol	MR Egger	465	-0.0659841	0.128658	0.60829	-0.318153	0.186185	0.936146	0.727491	1.20465
Education	HDL cholesterol	Weighted median	465	0.159548	0.0369312	1.55919e-05	0.0871633	0.231933	1.17298	1.09107	1.26104
Education	HDL cholesterol	Inverse variance weighted	465	0.191873	0.0291175	4.40944e-11	0.134803	0.248943	1.21152	1.14431	1.28267
Education	T2D	MR Egger	912	-0.381454	0.159746	0.0171492	-0.694557	-0.0683514	0.682868	0.499296	0.933932
Education	T2D	Weighted median	912	-0.545591	0.0460601	2.27846e-32	-0.635869	-0.455314	0.579499	0.529475	0.634249
Education	T2D	Inverse variance weighted	912	-0.638849	0.0401298	4.63739e-57	-0.717503	-0.560194	0.5279	0.487969	0.571098
Education	Smoking	MR Egger	514	0.026632	0.280189	0.924312	-0.522538	0.575802	1.02699	0.593014	1.77856
Education	Smoking	Weighted median	514	-0.500154	0.0890954	1.98056e-08	-0.674781	-0.325527	0.606437	0.509268	0.722147
Education	Smoking	Inverse variance weighted	514	-0.56733	0.0632196	2.8604e-19	-0.691241	-0.44342	0.567037	0.500954	0.641838

## Sheet: Table S8
Table S8 MR sensitivity analyses for direct effects of intelligence and education on CAD
outcome	exposure	method	b	se	pval	lo_ci	up_ci	or	or_lci95	or_uci95
CAD	Intelligence	MR Egger	-0.230666	0.190915	0.228508	-0.60486	0.143528	0.794004	0.546151	1.15434
CAD	Intelligence	Weighted median	-0.265955	0.0605601	1.12529e-05	-0.384652	-0.147257	0.766474	0.680687	0.863072
CAD	Intelligence	Inverse variance weighted	-0.252895	0.0407794	5.59124e-10	-0.332823	-0.172967	0.776549	0.716897	0.841165
CAD	Education	MR Egger	-0.310918	0.121307	0.0105157	-0.548681	-0.0731556	0.732774	0.577711	0.929456
CAD	Education	Weighted median	-0.43079	0.047106	5.95677e-20	-0.523118	-0.338462	0.649995	0.59267	0.712866
CAD	Education	Inverse variance weighted	-0.415463	0.0332971	9.91214e-36	-0.480725	-0.350201	0.660035	0.618335	0.704547
